# Supplementary material for: Seeking community water fluoridation information on state health department websites
Source: PLoS One. 2021 May 20;16(5):e0251139. doi: 10.1371/journal.pone.0251139 (PMC8136706; doi:10.1371/journal.pone.0251139)
Supplement: S1 File — (XLSX) [file pone.0251139.s001.xlsx]

## Sheet: Sheet1
State	Score
WY	0
CT	18
NJ	18
DE	22
HI	22
NH	23
IL	24
MT	24
NE	24
NM	24
PA	24
ID	27
MI	27
WV	27
KY	28
MA	28
NY	28
NC	28
UT	31
AK	35
CA	35
KS	35
VT	38
SC	39
ME	40
TN	40
OK	42
AR	43
LA	43
SD	43
WA	43
MN	44
MD	45
AZ	46
IN	46
IA	46
MS	46
RI	46
TX	46
CO	47
GA	47
MO	47
ND	47
VA	47
NV	49
AL	50
OH	50
OR	50
FL	51
WI	54
